# Supplementary material for: Integrated Vegetative and Reproductive Traits Reveal Functional Groups and Assembly Mechanisms in a Subtropical Forest Ecotone
Source: Plants (Basel). 2026 Jan 29;15(3):406. doi: 10.3390/plants15030406 (PMC12899091; doi:10.3390/plants15030406)
Supplement: Supplementary file 1 [file plants-15-00406-s001.zip › Table S2.xlsx]

## Sheet: Sheet1
Species	Class	Nomen Latinum Florae	Nomen Latinum arboris phylogeneticae	Growth form	Life form	Leaf life cycle	Leaf type	Phyllotaxy	Leaf area	Leaf texture	Leaf margin	Leaf indumentum	Sexual system	Inflorescence type	Inflorescence position	Reproductive structures	Seed dispersal mode	Pollination mode	Flowering stage	Flowering duration
sp119	1	Meliosma_rigida	Meliosma_rigida	Shrub	Micro-phanerophyte	Evergreen	Simple leaf	Whorl	Macrophyll	Leathery	Non-entire leaf	Hairy on both sides	Bisexuality	Panicle	Terminal	Drupe	Zoochore	Animal pollination	Middle	Middle
sp4	2	Cunninghamia_lanceolata	Cunninghamia_lanceolata	Arbor	Meso-phanerophyte	Evergreen	Simple leaf	Alternation	Nanophyll	Leathery	Non-entire leaf	Hairless	Monoecism	Solitary	Terminal	Berry	2 or more seed dispersal mode	Animal pollination	Early	Short
sp21	2	Phyllostachys_heterocycla	Phyllostachys_heterocycla	Arbor	Meso-phanerophyte	Evergreen	Simple leaf	Alternation	Microphyll	Papery	Entire leaf	Hairy on the back	Bisexuality	Spike	Terminal	Caryopsis	Autologous spread	Animal pollination	Early	Long
sp107	2	Pinus_massoniana	Pinus_massoniana	Arbor	Meso-phanerophyte	Evergreen	Simple leaf	Cluster	Nanophyll	Leathery	Non-entire leaf	Hairless	Monoecism	2 or more inflorescence type	2 or more inflorescence position	Berry	2 or more seed dispersal mode	Wind pollination	Early	Middle
sp3	3	Malus_doumeri	Malus_doumeri	Shrub	Micro-phanerophyte	deciduous	Simple leaf	Alternation	Microphyll	Membranous	Non-entire leaf	Hairless	Bisexuality	Raceme	Axillary	Pome	2 or more seed dispersal mode	Animal pollination	Early	Short
sp12	3	Tsoongiodendron_odorum	Tsoongiodendron_odorum	Shrub	Micro-phanerophyte	Evergreen	Simple leaf	Alternation	Mesophyll	Membranous	Entire leaf	Hairy on both sides	Bisexuality	Solitary	Axillary	Follicle	Anemochory	Animal pollination	Early	Short
sp53	3	Camellia_crapnelliana	Camellia_crapnelliana	Shrub	Micro-phanerophyte	Evergreen	Simple leaf	Alternation	Mesophyll	Leathery	Non-entire leaf	Hairless	Bisexuality	Solitary	Terminal	Capsule	Anemochory	Animal pollination	Late	Middle
sp54	3	Sloanea_sinensis	Sloanea_sinensis	Shrub	Micro-phanerophyte	Evergreen	Simple leaf	Alternation	Mesophyll	Leathery	Entire leaf	Hairless	Bisexuality	Raceme	Axillary	Capsule	Anemochory	Animal pollination	Late	Middle
sp57	3	Pithecellobium_lucidum	Archidendron_lucidum	Shrub	Micro-phanerophyte	Evergreen	Compound leaf	Alternation	Mesophyll	Leathery	Entire leaf	Hairless	Bisexuality	Capitulum	2 or more inflorescence position	Legume	2 or more seed dispersal mode	Animal pollination	Early	Middle
sp59	3	Vaccinium_iteophyllum	Vaccinium_iteophyllum	Shrub	Micro-phanerophyte	Evergreen	Simple leaf	Alternation	Microphyll	Leathery	Non-entire leaf	Hairy on both sides	Bisexuality	Raceme	Axillary	Berry	2 or more seed dispersal mode	Animal pollination	Early	Middle
sp60	3	Photinia_prunifolia	Photinia_prunifolia	Shrub	Micro-phanerophyte	Evergreen	Simple leaf	Alternation	Mesophyll	Leathery	Non-entire leaf	Hairless	Bisexuality	Corymb	Terminal	Pome	2 or more seed dispersal mode	Animal pollination	Early	Middle
sp61	3	Rhaphiolepis_ferruginea	Rhaphiolepis_ferruginea	Shrub	Micro-phanerophyte	Evergreen	Simple leaf	Alternation	Mesophyll	Leathery	Entire leaf	Hairy on the back	Bisexuality	Panicle	Terminal	Pome	2 or more seed dispersal mode	Animal pollination	Early	Middle
sp99	3	Rhaphiolepis_ferruginea_ var._ serrata	Raphiolepis_ferruginea_var._serrata	Shrub	Micro-phanerophyte	Evergreen	Simple leaf	Alternation	Mesophyll	Leathery	Non-entire leaf	Hairy on the back	Bisexuality	Panicle	Terminal	Pome	Zoochore	Animal pollination	Early	Middle
sp102	3	Rhododendron_rivulare	Rhododendron_rivulare	Shrub	Micro-phanerophyte	Evergreen	Simple leaf	Alternation	Microphyll	Papery	Entire leaf	Hairy on both sides	Bisexuality	Umbel	Terminal	Capsule	Anemochory	Animal pollination	Early	Middle
sp104	3	Rhododendron_henryi	Rhododendron_henryi	Shrub	Micro-phanerophyte	Evergreen	Simple leaf	Alternation	Mesophyll	Leathery	Entire leaf	Hairy on both sides	Bisexuality	Umbel	Axillary	Capsule	Anemochory	Animal pollination	Early	Middle
sp105	3	Itea_oblonga	Itea_oblonga	Shrub	Micro-phanerophyte	Evergreen	Simple leaf	Alternation	Mesophyll	Leathery	Non-entire leaf	Hairless	Bisexuality	Raceme	Axillary	Capsule	Anemochory	Animal pollination	Early	Middle
sp106	3	Vaccinium_carlesii	Vaccinium_carlesii	Shrub	Micro-phanerophyte	Evergreen	Simple leaf	Alternation	Microphyll	Leathery	Non-entire leaf	Hairy on the surface	Bisexuality	Raceme	2 or more inflorescence position	Berry	Anemochory	Animal pollination	Early	Middle
sp108	3	Ormosia xylocarpa_Chun	Ormosia_xylocarpa	Shrub	Micro-phanerophyte	Evergreen	Compound leaf	Alternation	Mesophyll	Leathery	Entire leaf	Hairy on the back	Bisexuality	Panicle	Terminal	Legume	2 or more seed dispersal mode	Animal pollination	Middle	Middle
sp118	3	Schima_superba	Schima_superba	Arbor	Micro-phanerophyte	Evergreen	Simple leaf	Alternation	Mesophyll	Leathery	Non-entire leaf	Hairless	Bisexuality	Solitary	Axillary	Capsule	Anemochory	Animal pollination	Middle	Middle
sp1	4	Acer_cordatum	Acer_cordatum	Shrub	Micro-phanerophyte	Evergreen	Simple leaf	Opposite	Microphyll	Papery	Non-entire leaf	Hairless	2 or more sexual systems	Corymb	Terminal	Samara	Anemochory	2 or more pollination mode	Early	Short
sp2	4	Acer_tutcheri	Acer_tutcheri	Shrub	Micro-phanerophyte	deciduous	Simple leaf	Opposite	Mesophyll	Papery	Non-entire leaf	Hairless	2 or more sexual systems	Panicle	Terminal	Samara	Anemochory	2 or more pollination mode	Early	Short
sp15	4	Engelhardtia_fenzlii	Engelhardtia_fenzelii	Shrub	Micro-phanerophyte	Evergreen	Compound leaf	Alternation	Mesophyll	Leathery	Entire leaf	Hairless	2 or more sexual systems	2 or more inflorescence type	Terminal	Nut	Zoochore	Wind pollination	Middle	Short
sp25	4	Metadina_trichotoma	Metadina_trichotoma	Shrub	Micro-phanerophyte	deciduous	Simple leaf	Opposite	Microphyll	Leathery	Entire leaf	Hairy on the back	Bisexuality	Capitulum	Terminal	Capsule	Anemochory	2 or more pollination mode	Early	Long
sp116	4	Evodia_glabrifolia	Evodia_glabrifolia	Shrub	Micro-phanerophyte	deciduous	Compound leaf	Opposite	Mesophyll	Papery	Non-entire leaf	Hairy on the back	Dioecism	Panicle	Terminal	Follicle	Anemochory	Animal pollination	Middle	Middle
sp117	4	Evodia_austrosinensis	Evodia_austrosinensis	Arbor	Micro-phanerophyte	deciduous	Compound leaf	Opposite	Mesophyll	Leathery	Non-entire leaf	Hairy on both sides	Dioecism	Panicle	Terminal	Follicle	Anemochory	Animal pollination	Middle	Middle
sp5	5	Nyssa_sinensis	Nyssa_sinensis_var._sinensis	Arbor	Micro-phanerophyte	deciduous	Simple leaf	Alternation	Mesophyll	2 or more leaf texture	Entire leaf	Hairy on the back	2 or more sexual systems	2 or more inflorescence type	2 or more inflorescence position	Drupe	Zoochore	Animal pollination	Early	Short
sp7	5	Choerospondias_axillaris	Choerospondias_axillaris_var._axillaris	Shrub	Nano-phanerophyte	deciduous	Compound leaf	Alternation	Microphyll	2 or more leaf texture	Entire leaf	Hairless	2 or more sexual systems	2 or more inflorescence type	Axillary	Drupe	Zoochore	Animal pollination	Early	Short
sp8	5	Ilex_asprella	Ilex_asprella	Shrub	Micro-phanerophyte	deciduous	Simple leaf	2 or more phyllotaxy	Microphyll	Membranous	Non-entire leaf	Hairy on the surface	Dioecism	Solitary	Axillary	Drupe	Zoochore	Animal pollination	Early	Short
sp34	5	Diospyros_tsangii	Diospyros_tsangii	Shrub	Micro-phanerophyte	deciduous	Simple leaf	Alternation	Microphyll	Papery	Entire leaf	Hairy on the back	Dioecism	2 or more inflorescence type	Axillary	Berry	Zoochore	Animal pollination	Early	Long
sp65	5	Antidesma_japonicum	Antidesma_japonicum	Shrub	Micro-phanerophyte	deciduous	Simple leaf	Alternation	Microphyll	Papery	Entire leaf	Hairy on the back	Dioecism	Raceme	2 or more inflorescence position	Drupe	Zoochore	Animal pollination	Early	Middle
sp72	5	Ilex_macrocarpa	Ilex_macrocarpa	Shrub	Micro-phanerophyte	deciduous	Simple leaf	2 or more phyllotaxy	Mesophyll	Papery	Non-entire leaf	Hairless	Dioecism	2 or more inflorescence type	Axillary	Drupe	Zoochore	Animal pollination	Early	Middle
sp78	5	Toxicodendron_succedaneum	Toxicodendron_succedaneum	Arbor	Micro-phanerophyte	deciduous	Compound leaf	Alternation	Microphyll	2 or more leaf texture	Entire leaf	Hairless	Dioecism	Panicle	Axillary	Drupe	Zoochore	Animal pollination	Early	Middle
sp91	5	Diospyros_kaki_var._ silvestris	Diospyros_kaki_var._silvestris	Arbor	Micro-phanerophyte	deciduous	Simple leaf	Alternation	Mesophyll	Papery	Entire leaf	Hairy on both sides	2 or more sexual systems	2 or more inflorescence type	Axillary	Berry	Zoochore	Animal pollination	Early	Middle
sp96	5	Lindera_glauca	Lindera_glauca	Shrub	Nano-phanerophyte	deciduous	Simple leaf	Alternation	Mesophyll	Papery	Entire leaf	Hairy on the back	Dioecism	Umbel	Axillary	Berry	Zoochore	Animal pollination	Early	Middle
sp100	5	Ficus_heteromorpha	Ficus_heteromorpha	Shrub	Micro-phanerophyte	deciduous	Simple leaf	Alternation	Mesophyll	Papery	Non-entire leaf	Hairy on the back	Dioecism	Syconium	Axillary	Achene	Zoochore	Animal pollination	Early	Middle
sp101	5	Ficus_hirta	Ficus_hirta	Shrub	Micro-phanerophyte	Evergreen	Simple leaf	Alternation		Papery	Non-entire leaf	Hairy on both sides	Dioecism	Syconium	Axillary	Achene	Zoochore	Animal pollination	Early	Middle
sp103	5	Liquidambar_formosana	Liquidambar_formosana_Hance	Arbor	Micro-phanerophyte	deciduous	Simple leaf	Alternation	Mesophyll	Leathery	Non-entire leaf	Hairy on the back	Monoecism	2 or more inflorescence type	Axillary	Capsule	Anemochory	Animal pollination	Early	Middle
sp22	6	Gardenia_jasminoides	Gardenia_jasminoides	Shrub	Micro-phanerophyte	Evergreen	Simple leaf	Opposite	Microphyll	Leathery	Entire leaf	Hairless	Bisexuality	Solitary	Terminal	Berry	Zoochore	2 or more pollination mode	Early	Long
sp23	6	Aidia_cochinchinensis	Aidia_cochinchinensis	Shrub	Micro-phanerophyte	Evergreen	Simple leaf	Opposite	Mesophyll	2 or more leaf texture	Entire leaf	Hairless	Bisexuality	Cyme	Axillary	Berry	Zoochore	2 or more pollination mode	Early	Long
sp24	6	Diplospora_dubia	Diplospora_dubia	Shrub	Micro-phanerophyte	Evergreen	Simple leaf	Opposite	Mesophyll	Leathery	Entire leaf	Hairless	Bisexuality	Cyme	Axillary	Berry	Zoochore	2 or more pollination mode	Early	Long
sp26	6	Neolitsea_aurata	Neolitsea_aurata	Shrub	Micro-phanerophyte	Evergreen	Simple leaf	2 or more phyllotaxy	Mesophyll	Leathery	Entire leaf	Hairy on the back	Dioecism	Umbel	2 or more inflorescence position	Drupe	Zoochore	Animal pollination	Early	Long
sp31	6	Symplocos_glauca	Symplocos_glauca	Shrub	Micro-phanerophyte	Evergreen	Simple leaf	2 or more phyllotaxy	Mesophyll	Leathery	Entire leaf	Hairless	Bisexuality	Spike	Axillary	Drupe	Zoochore	Animal pollination	Early	Long
sp36	6	Euonymus_laxiflorus	Euonymus_laxiflorus	Shrub	Micro-phanerophyte	Evergreen	Simple leaf	Opposite	Mesophyll	Papery	Entire leaf	Hairless	Bisexuality	Cyme	Axillary	Capsule	Anemochory	Animal pollination	Early	Long
sp55	6	Osmanthus_matsumuranus	Osmanthus_matsumuranus	Shrub	Micro-phanerophyte	Evergreen	Simple leaf	Opposite	Mesophyll	Leathery	Entire leaf	Hairless	Bisexuality	Panicle	Axillary	Drupe	Zoochore	2 or more pollination mode	Early	Middle
sp56	6	Tarenna_mollissima	Tarenna_mollissima	Shrub	Micro-phanerophyte	Evergreen	Simple leaf	Opposite	Mesophyll	Papery	Entire leaf	Hairy on both sides	Bisexuality	Cyme	Terminal	Berry	Zoochore	2 or more pollination mode	Early	Middle
sp114	6	Syzygium_buxifolium	Syzygium_buxifolium	Shrub	Micro-phanerophyte	Evergreen	Simple leaf	Opposite	Microphyll	Leathery	Entire leaf	Hairless	Bisexuality	Cyme	Terminal	Berry	Zoochore	Animal pollination	Middle	Middle
sp20	7	Ficus_variolosa	Ficus_variolosa	Shrub	Micro-phanerophyte	Evergreen	Simple leaf	Alternation	Mesophyll	Leathery	Entire leaf	Hairless	Dioecism	Syconium	Axillary	Achene	Zoochore	Animal pollination	Late	Long
sp33	7	Castanopsis_carlesii	Castanopsis_carlesii	Shrub	Micro-phanerophyte	Evergreen	Simple leaf	Alternation	Microphyll	Leathery	Entire leaf	Hairless	Monoecism	Panicle	Terminal	Nut	Zoochore	Animal pollination	Early	Long
sp35	7	Fissistigma_uonicum	Fissistigma_uonicum	Shrub	Micro-phanerophyte	Evergreen	Simple leaf	Alternation	Mesophyll	Papery	Entire leaf	Hairy on the back	Bisexuality	Solitary	Axillary	Aggregate fruit	Zoochore	Animal pollination	Early	Long
sp37	7	Artocarpus_hypargyreus	Artocarpus_hypargyreus	Shrub	Micro-phanerophyte	Evergreen	Simple leaf	Alternation	Mesophyll	Leathery	Entire leaf	Hairy on both sides	Monoecism	Solitary	Axillary	Aggregate fruit	Zoochore	Animal pollination	Early	Long
sp84	7	Cyclobalanopsis_glauca	Cyclobalanopsis_glauca	Shrub	Micro-phanerophyte	Evergreen	Simple leaf	Alternation	Mesophyll	Leathery	Non-entire leaf	Hairy on the back	Monoecism	2 or more inflorescence type	2 or more inflorescence position	Nut	Zoochore	Animal pollination	Early	Middle
sp85	7	Castanopsis_eyrei	Castanopsis_eyrei	Shrub	Micro-phanerophyte	Evergreen	Simple leaf	Alternation	Microphyll	Leathery	Entire leaf	Hairless	Monoecism	2 or more inflorescence type	Terminal	Nut	Zoochore	Animal pollination	Early	Middle
sp86	7	Castanopsis_faberi	Castanopsis_fabri	Arbor	Micro-phanerophyte	Evergreen	Simple leaf	Alternation	Mesophyll	Leathery	Non-entire leaf	Hairless	Monoecism	Spike	Terminal	Nut	Zoochore	Animal pollination	Early	Middle
sp87	7	Castanopsis_fargesii	Castanopsis_fargesii	Arbor	Micro-phanerophyte	Evergreen	Simple leaf	Alternation	Mesophyll	Leathery	Entire leaf	Hairless	Monoecism	Spike	Terminal	Nut	Zoochore	Animal pollination	Early	Middle
sp88	7	Castanopsis_fordii	Castanopsis_fordii	Arbor	Micro-phanerophyte	Evergreen	Simple leaf	Alternation	Mesophyll	Leathery	Entire leaf	Hairy on the back	Monoecism	Spike	Terminal	Nut	Zoochore	Animal pollination	Early	Middle
sp89	7	Castanopsis_fissa	Castanopsis_fissa	Shrub	Micro-phanerophyte	Evergreen	Simple leaf	Alternation	Mesophyll	Papery	Non-entire leaf	Hairless	Monoecism	Panicle	Terminal	Nut	Zoochore	Animal pollination	Early	Middle
sp90	7	Castanopsis_lamontii	Castanopsis_lamontii	Arbor	Meso-phanerophyte	Evergreen	Simple leaf	Alternation	Mesophyll	Papery	Entire leaf	Hairless	Monoecism	Spike	Axillary	Nut	Zoochore	Animal pollination	Early	Middle
sp98	7	Michelia_maudiae	Michelia_maudiae	Shrub	Micro-phanerophyte	Evergreen	Simple leaf	Alternation	Mesophyll	Leathery	Entire leaf	Hairless	Bisexuality	Solitary	Axillary	Aggregate fruit	Zoochore	Animal pollination	Early	Middle
sp9	8	Ilex_dasyphylla	Ilex_dasyphylla	Shrub	Micro-phanerophyte	Evergreen	Simple leaf	Alternation	Microphyll	Leathery	Non-entire leaf	Hairy on both sides	Dioecism	Cyme	Axillary	Drupe	Zoochore	Animal pollination	Early	Short
sp27	8	Trema_tomentosa	Trema_tomentosa	Shrub	Micro-phanerophyte	Evergreen	Simple leaf	Alternation	Mesophyll	2 or more leaf texture	Non-entire leaf	Hairy on both sides	2 or more sexual systems	Cyme	Axillary	Drupe	Zoochore	Animal pollination	Early	Long
sp28	8	Trema_cannabina	Trema_cannabina	Shrub	Micro-phanerophyte	Evergreen	Simple leaf	Alternation	Microphyll	Papery	Non-entire leaf	Hairy on the back	Monoecism	Cyme	Axillary	Drupe	Zoochore	Animal pollination	Early	Long
sp29	8	Litsea_elongata	Litsea_elongata	Shrub	Micro-phanerophyte	Evergreen	Simple leaf	Alternation	Mesophyll	Leathery	Entire leaf	Hairy on the back	Dioecism	Umbel	Axillary	Drupe	Zoochore	Animal pollination	Early	Long
sp30	8	Symplocos_ lancifolia	Symplocos_lancifolia	Shrub	Micro-phanerophyte	Evergreen	Simple leaf	Alternation	Microphyll	Papery	Non-entire leaf	Hairless	Bisexuality	Spike	Axillary	Drupe	Zoochore	Animal pollination	Early	Long
sp32	8	Symplocos_anomala	Symplocos_anomala	Arbor	Micro-phanerophyte	Evergreen	Simple leaf	Alternation	Microphyll	Leathery	Entire leaf	Hairless	Bisexuality	Raceme	Axillary	Drupe	Zoochore	Animal pollination	Early	Long
sp43	8	Neolitsea_chuii	Neolitsea_chuii	Arbor	Micro-phanerophyte	Evergreen	Simple leaf	Alternation	Microphyll	Leathery	Entire leaf	Hairless	Dioecism	Umbel	2 or more inflorescence position	Drupe	Zoochore	Animal pollination	Late	Middle
sp45	8	Litsea_rotundifolia_var._ oblongifolia	Litsea_rotundifolia_var._oblongifolia	Shrub	Micro-phanerophyte	Evergreen	Simple leaf	Alternation	Microphyll	Leathery	Entire leaf	Hairless	Dioecism	Umbel	Axillary	Drupe	Zoochore	Animal pollination	Late	Middle
sp46	8	Neolitsea_cambodiana_var._ glabra	Neolitsea_cambodiana_var._glabra	Shrub	Micro-phanerophyte	Evergreen	Simple leaf	2 or more phyllotaxy	Mesophyll	Leathery	Entire leaf	Hairless	Dioecism	Umbel	Axillary	Drupe	Zoochore	Animal pollination	Late	Middle
sp48	8	Maesa_japonica	Maesa_japonica	Shrub	Micro-phanerophyte	Evergreen	Simple leaf	Alternation	Microphyll	Leathery	Non-entire leaf	Hairless	Bisexuality	2 or more inflorescence type	Axillary	Berry	Zoochore	Animal pollination	Late	Middle
sp49	8	Eurya_loquaiana	Eurya_loquaiana	Shrub	Micro-phanerophyte	Evergreen	Simple leaf	Alternation	Mesophyll	Leathery	Non-entire leaf	Hairy on the back	Dioecism	Solitary	Axillary	Berry	Zoochore	Animal pollination	Late	Middle
sp50	8	Eurya_nitida	Eurya_nitida	Shrub	Micro-phanerophyte	Evergreen	Simple leaf	Alternation	Microphyll	Leathery	Non-entire leaf	Hairless	Dioecism	Solitary	Axillary	Berry	Zoochore	Animal pollination	Late	Middle
sp51	8	Eurya_rubiginosa_var._ attenuata	Eurya_rubiginosa_var._attenuata	Shrub	Micro-phanerophyte	Evergreen	Simple leaf	Alternation	Microphyll	Leathery	Non-entire leaf	Hairless	Dioecism	Solitary	Axillary	Berry	Zoochore	Animal pollination	Late	Middle
sp52	8	Litsea_subcoriacea	Litsea_subcoriacea	Shrub	Micro-phanerophyte	Evergreen	Simple leaf	Alternation	Microphyll	Leathery	Entire leaf	Hairless	Dioecism	Umbel	Axillary	Berry	Zoochore	Animal pollination	Late	Middle
sp58	8	Rapanea_neriifolia	Myrsine_seguinii	Shrub	Micro-phanerophyte	Evergreen	Simple leaf	Alternation	Mesophyll	Leathery	Entire leaf	Hairless	2 or more sexual systems	2 or more inflorescence type	Axillary	Berry	2 or more seed dispersal mode	Animal pollination	Early	Middle
sp67	8	Ilex_chinensis	Ilex_chinensis	Shrub	Micro-phanerophyte	Evergreen	Simple leaf	Alternation	Microphyll	Leathery	Non-entire leaf	Hairless	Dioecism	Cyme	Axillary	Drupe	Zoochore	Animal pollination	Early	Middle
sp68	8	Symplocos_stellaris	Symplocos_stellaris	Shrub	Micro-phanerophyte	Evergreen	Simple leaf	Alternation	Mesophyll	Leathery	Entire leaf	Hairless	Bisexuality	Cyme	Axillary	Drupe	Zoochore	Animal pollination	Early	Middle
sp69	8	Ilex_triflora	Ilex_triflora	Shrub	Micro-phanerophyte	Evergreen	Simple leaf	Alternation	Microphyll	Papery	Non-entire leaf	Hairy on the back	Dioecism	2 or more inflorescence type	Axillary	Drupe	Zoochore	Animal pollination	Early	Middle
sp70	8	Ilex_ficoidea	Ilex_ficoidea	Shrub	Micro-phanerophyte	Evergreen	Simple leaf	Alternation	Microphyll	Leathery	Non-entire leaf	Hairless	Dioecism	2 or more inflorescence type	Axillary	Drupe	Zoochore	Animal pollination	Early	Middle
sp71	8	Ilex_formosana	Ilex_formosana	Shrub	Micro-phanerophyte	Evergreen	Simple leaf	Alternation	Microphyll	Leathery	Non-entire leaf	Hairless	Dioecism	2 or more inflorescence type	Axillary	Drupe	Zoochore	Animal pollination	Early	Middle
sp73	8	Ilex_wilsonii	Ilex_wilsonii	Shrub	Micro-phanerophyte	Evergreen	Simple leaf	Alternation	Microphyll	Leathery	Entire leaf	Hairless	Dioecism	2 or more inflorescence type	Axillary	Drupe	Zoochore	Animal pollination	Early	Middle
sp74	8	Ilex_tutcheri	Ilex_tutcheri	Shrub	Micro-phanerophyte	Evergreen	Simple leaf	Alternation	Nanophyll	Leathery	Entire leaf	Hairless	Dioecism	Cyme	Axillary	Drupe	Zoochore	Animal pollination	Early	Middle
sp75	8	Ilex_editicostata	Ilex_editicostata	Shrub	Micro-phanerophyte	Evergreen	Simple leaf	Alternation	Mesophyll	Leathery	Entire leaf	Hairless	Dioecism	Cyme	Axillary	Drupe	Zoochore	Animal pollination	Early	Middle
sp76	8	Ilex_pubescens	Ilex_pubescens	Shrub	Micro-phanerophyte	Evergreen	Simple leaf	Alternation	Microphyll	2 or more leaf texture	Non-entire leaf	Hairy on both sides	Dioecism	Cyme	Axillary	Drupe	Zoochore	Animal pollination	Early	Middle
sp77	8	Lindera_communis	Lindera_communis	Shrub	Micro-phanerophyte	Evergreen	Simple leaf	Alternation	Microphyll	Leathery	Entire leaf	Hairy on the back	Dioecism	Umbel	Axillary	Drupe	Zoochore	Animal pollination	Early	Middle
sp79	8	Elaeocarpus_chinensis	Elaeocarpus_chinensis	Arbor	Micro-phanerophyte	Evergreen	Simple leaf	Alternation	Microphyll	Leathery	Non-entire leaf	Hairless	2 or more sexual systems	Raceme	Axillary	Drupe	Zoochore	Animal pollination	Early	Middle
sp80	8	Elaeocarpus_japonicus	Elaeocarpus_japonicus	Arbor	Micro-phanerophyte	Evergreen	Simple leaf	Alternation	Mesophyll	Leathery	Non-entire leaf	Hairless	2 or more sexual systems	Raceme	Axillary	Drupe	Zoochore	Animal pollination	Early	Middle
sp81	8	Daphniphyllum_oldhami	Daphniphyllum_oldhami	Arbor	Micro-phanerophyte	Evergreen	Simple leaf	Alternation	Microphyll	Papery	Entire leaf	Hairless	Dioecism	Raceme	Axillary	Drupe	Zoochore	Animal pollination	Early	Middle
sp82	8	Symplocos_sumuntia	Symplocos_sumuntia	Arbor	Micro-phanerophyte	Evergreen	Simple leaf	Alternation	Microphyll	Leathery	Non-entire leaf	Hairless	Bisexuality	Raceme	Axillary	Drupe	Zoochore	Animal pollination	Early	Middle
sp83	8	Elaeocarpus_sylvestris	Elaeocarpus_sylvestis	Arbor	Micro-phanerophyte	Evergreen	Simple leaf	Alternation	Mesophyll	Papery	Non-entire leaf	Hairless	Bisexuality	Raceme	Axillary	Drupe	Zoochore	Animal pollination	Early	Middle
sp92	8	Diospyros_morrisiana	Diospyros_morrisiana	Arbor	Micro-phanerophyte	Evergreen	Simple leaf	Alternation	Mesophyll	Leathery	Entire leaf	Hairless	Dioecism	2 or more inflorescence type	Axillary	Berry	Zoochore	Animal pollination	Early	Middle
sp93	8	Cinnamomum_chekingense	Cinnamomum_japonicum	Shrub	Micro-phanerophyte	Evergreen	Simple leaf	Alternation	Mesophyll	Leathery	Entire leaf	Hairless	Bisexuality	2 or more inflorescence type	Axillary	Berry	Zoochore	Animal pollination	Early	Middle
sp94	8	Ternstroemia_gymnanthera	Ternstroemia_gymnanthera	Shrub	Micro-phanerophyte	Evergreen	Simple leaf	Alternation	Microphyll	Leathery	Entire leaf	Hairless	2 or more sexual systems	Solitary	Axillary	Berry	Zoochore	Animal pollination	Early	Middle
sp95	8	Adinandra_millettii	Adinandra_millettii	Shrub	Micro-phanerophyte	Evergreen	Simple leaf	Alternation	Microphyll	Leathery	Entire leaf	Hairless	Bisexuality	Solitary	Axillary	Berry	Zoochore	Animal pollination	Early	Middle
sp97	8	Lindera_aggregata	Lindera_aggregata	Shrub	Micro-phanerophyte	Evergreen	Simple leaf	Alternation	Microphyll	Leathery	Entire leaf	Hairless	Dioecism	Umbel	Axillary	Berry	Zoochore	Animal pollination	Early	Middle
sp111	8	Litsea_greenmaniana	Litsea_greenmaniana	Shrub	Micro-phanerophyte	Evergreen	Simple leaf	Alternation	Mesophyll	Leathery	Entire leaf	Hairless	Dioecism	Umbel	Axillary	Drupe	Zoochore	Animal pollination	Middle	Middle
sp16	9	Machilus_chekiangensis	Machilus_chekiangensis	Shrub	Micro-phanerophyte	Evergreen	Simple leaf	Alternation	Mesophyll	Leathery	Entire leaf	Hairless	Bisexuality	unobserved flowers	unobserved flowers	Berry	Zoochore	Animal pollination	unobserved flowers	unobserved flowers
sp17	9	Ilex_qingyuanensis	Ilex_qingyuanensis	Shrub	Micro-phanerophyte	Evergreen	Simple leaf	Alternation	Mesophyll	Leathery	Entire leaf	Hairless	Dioecism	unobserved flowers	unobserved flowers	Drupe	Zoochore	Animal pollination	unobserved flowers	unobserved flowers
sp42	10	Mallotus_lianus	Mallotus_lianus	Shrub	Micro-phanerophyte	Evergreen	Simple leaf	Alternation	Mesophyll	Papery	Entire leaf	Hairy on the back	Dioecism	2 or more inflorescence type	Terminal	Capsule	2 or more seed dispersal mode	Animal pollination	Late	Middle
sp47	10	Lithocarpus_oleaefolius	Lithocarpus_oleaefolius	Shrub	Micro-phanerophyte	Evergreen	Simple leaf	Alternation	Mesophyll	Papery	Entire leaf	Hairy on the back	Monoecism	Panicle	Axillary	Nut	Zoochore	Animal pollination	Late	Middle
sp6	10	Machilus_grijsii	Machilus_grijsii	Shrub	Micro-phanerophyte	Evergreen	Simple leaf	Alternation	Mesophyll	Leathery	Entire leaf	Hairy on the back	Bisexuality	Panicle	Terminal	Drupe	Zoochore	Animal pollination	Early	Short
sp10	10	Machilus_thunbergii	Machilus_thunbergii	Shrub	Micro-phanerophyte	Evergreen	Simple leaf	Alternation	Mesophyll	Leathery	Entire leaf	Hairless	Bisexuality	Panicle	2 or more inflorescence position	Berry	Zoochore	Animal pollination	Early	Short
sp11	10	Machilus_pauhoi	Machilus_pauhoi	Shrub	Micro-phanerophyte	Evergreen	Simple leaf	Alternation	Mesophyll	Leathery	Entire leaf	Hairy on the back	Bisexuality	Panicle	Terminal	Berry	Zoochore	Animal pollination	Early	Short
sp13	10	Ilex_kwangtungensis	Ilex_kwangtungensis	Shrub	Micro-phanerophyte	Evergreen	Simple leaf	Alternation	Mesophyll	Papery	Non-entire leaf	Hairless	Dioecism	Cyme	Axillary	Drupe	Zoochore	Animal pollination	Middle	Short
sp14	10	Symplocos_fukienensis	Symplocos_fukienensis	Shrub	Micro-phanerophyte	Evergreen	Simple leaf	Alternation	Mesophyll	Papery	Entire leaf	Hairless	Bisexuality	Cyme	Axillary	Drupe	Zoochore	Animal pollination	Middle	Short
sp18	10	Symplocos_congesta	Symplocos_congesta	Shrub	Micro-phanerophyte	Evergreen	Simple leaf	Alternation	Mesophyll	Papery	Entire leaf	Hairless	Bisexuality	Cyme	Axillary	Drupe	Zoochore	Animal pollination	Late	Long
sp19	10	Symplocos_laurina	Symplocos_cochinchinensis_var._laurina	Shrub	Micro-phanerophyte	Evergreen	Simple leaf	Alternation	Mesophyll	Leathery	Non-entire leaf	Hairless	Bisexuality	Spike	Axillary	Drupe	Zoochore	Animal pollination	Late	Long
sp38	10	Pygeum_topengii	Pygeum_topengii	Shrub	Micro-phanerophyte	Evergreen	Simple leaf	Alternation	Mesophyll	Leathery	Entire leaf	Hairy on the back	Bisexuality	Raceme	Axillary	Drupe	2 or more seed dispersal mode	Animal pollination	Middle	Long
sp39	10	Helicia_cochinchinensis	Helicia_cochinchinensis	Shrub	Micro-phanerophyte	Evergreen	Simple leaf	Alternation	Microphyll	2 or more leaf texture	Non-entire leaf	Hairless	Bisexuality	Raceme	Axillary	Nut	Zoochore	Animal pollination	Middle	Long
sp40	10	Cryptocarya_chingii	Cryptocarya_chingii	Shrub	Micro-phanerophyte	Evergreen	Simple leaf	Alternation	Mesophyll	Leathery	Entire leaf	Hairy on both sides	Bisexuality	Panicle	2 or more inflorescence position	Berry	Zoochore	Animal pollination	Middle	Long
sp41	10	Dendropanax_dentiger	Dendropanax_dentiger	Shrub	Micro-phanerophyte	Evergreen	Simple leaf	Alternation	Mesophyll	2 or more leaf texture	Non-entire leaf	Hairless	Bisexuality	Umbel	Terminal	Drupe	Zoochore	Animal pollination	Late	Middle
sp44	10	Heteropanax_brevipedicellatus	Heteropanax_brevipedicellatus	Shrub	Micro-phanerophyte	Evergreen	Compound leaf	Alternation	Microphyll	Papery	Entire leaf	Hairless	Bisexuality	Panicle	Terminal	Drupe	Zoochore	Animal pollination	Late	Middle
sp62	10	Styrax_odoratissimus	Styrax_odoratissima	Shrub	Micro-phanerophyte	deciduous	Simple leaf	Alternation	Mesophyll	2 or more leaf texture	Entire leaf	Hairy on both sides	Bisexuality	2 or more inflorescence type	2 or more inflorescence position	Drupe	Zoochore	Animal pollination	Early	Middle
sp63	10	Styrax_suberifolius	Styrax_suberifolius	Shrub	Micro-phanerophyte	Evergreen	Simple leaf	Alternation	Mesophyll	Leathery	Entire leaf	Hairy on both sides	Bisexuality	2 or more inflorescence type	2 or more inflorescence position	Drupe	Zoochore	Animal pollination	Early	Middle
sp64	10	Phoebe_chekiangensis	Phoebe_chekiangensis	Shrub	Micro-phanerophyte	Evergreen	Simple leaf	Alternation	Mesophyll	Leathery	Entire leaf	Hairy on the back	Bisexuality	Panicle	2 or more inflorescence position	Drupe	Zoochore	Animal pollination	Early	Middle
sp66	10	Styrax_confusus	Styrax_confusus	Shrub	Micro-phanerophyte	deciduous	Simple leaf	Alternation	Mesophyll	Leathery	Non-entire leaf	Hairy on both sides	Bisexuality	Raceme	2 or more inflorescence position	Drupe	Zoochore	Animal pollination	Early	Middle
sp109	10	Meliosma_squamulata	Meliosma_squamulata	Shrub	Micro-phanerophyte	Evergreen	Simple leaf	Alternation	Mesophyll	Leathery	Entire leaf	Hairy on the back	Bisexuality	Panicle	2 or more inflorescence position	Drupe	Zoochore	Animal pollination	Middle	Middle
sp110	10	Meliosma_thorelii	Meliosma_thorelii	Shrub	Micro-phanerophyte	Evergreen	Simple leaf	Alternation	Mesophyll	Leathery	Non-entire leaf	Hairless	Bisexuality	Panicle	2 or more inflorescence position	Drupe	Zoochore	Animal pollination	Middle	Middle
sp112	10	Elaeocarpus_decipiens	Elaeocarpus_decipiens	Shrub	Micro-phanerophyte	Evergreen	Simple leaf	Alternation	Mesophyll	Leathery	Non-entire leaf	Hairless	Bisexuality	Raceme	Axillary	Drupe	Zoochore	Animal pollination	Middle	Middle
sp113	10	Cinnamomum_subavenium	Cinnamomum_subavenium	Shrub	Micro-phanerophyte	Evergreen	Simple leaf	Alternation	Mesophyll	Leathery	Entire leaf	Hairy on the back	Bisexuality	Cyme	Terminal	Berry	Zoochore	Animal pollination	Middle	Middle
sp115	10	Cinnamomum_austrosinense	Cinnamomum_austrosinense	Shrub	Micro-phanerophyte	Evergreen	Simple leaf	Alternation	Mesophyll	Leathery	Entire leaf	Hairy on the back	Bisexuality	Panicle	Axillary	Berry	Zoochore	Animal pollination	Middle	Middle
sp120	10	Alangium_chinense	Alangium_chinense	Shrub	Micro-phanerophyte	deciduous	Simple leaf	Alternation	Mesophyll	Papery	Non-entire leaf	Hairy on the back	Bisexuality	Cyme	Axillary	Drupe	Zoochore	Animal pollination	Middle	Middle
sp121	10	Cinnamomum_micranthum	Cinnamomum_micranthum	Shrub	Micro-phanerophyte	Evergreen	Simple leaf	Alternation	Mesophyll	Papery	Entire leaf	Hairless	Bisexuality	Panicle	2 or more inflorescence position	Berry	Zoochore	Animal pollination	Middle	Middle
